# Supplementary material for: Evaluation of Body Composition and Biochemical Parameters in Adult Phenylketonuria
Source: Nutrients. 2024 Oct 2;16(19):3355. doi: 10.3390/nu16193355 (PMC11478503; doi:10.3390/nu16193355)
Supplement: Supplementary file 1 [file nutrients-16-03355-s001.zip]

Archive with 1 entries (1 files):
- nutrients-3234392-supplementary.pdf
